# Supplementary material for: High Internal Phase Oil-in-Water Emulsions Stabilised by Cost-Effective Rhamnolipid/Alginate Biocomplexes
Source: Molecules. 2025 Jan 28;30(3):595. doi: 10.3390/molecules30030595 (PMC11821110; doi:10.3390/molecules30030595)
Supplement: Supplementary file 1 [file molecules-30-00595-s001.zip]

Archive with 1 entries (1 files):
- molecules-3414037-supplementary.pdf
